# Supplementary material for: Radiofrequency Echographic Multi Spectrometry (REMS) Technology for Bone Health Status Evaluation in Kidney Transplant Recipients
Source: Diagnostics (Basel). 2024 Sep 23;14(18):2106. doi: 10.3390/diagnostics14182106 (PMC11431431; doi:10.3390/diagnostics14182106)
Supplement: Supplementary file 1 [file diagnostics-14-02106-s001.zip]

Archive with 1 entries (1 files):
- diagnostics-3203066-supplementary.pdf
